# Supplementary material for: Exploring the Temporal Dynamics of the Fungal Microbiome in Rootstocks, the Lesser-Known Half of the Grapevine Crop
Source: J Fungi (Basel). 2022 Apr 20;8(5):421. doi: 10.3390/jof8050421 (PMC9144578; doi:10.3390/jof8050421)
Supplement: Supplementary file 1 [file jof-08-00421-s001.zip]

Archive with 1 entries (1 files):
- jof-1669998-supplementary.pdf
